# Supplementary material for: Producing fast and active Rubisco in tobacco to enhance photosynthesis
Source: Plant Cell. 2022 Dec 6;35(2):795–807. doi: 10.1093/plcell/koac348 (PMC9940876; doi:10.1093/plcell/koac348)
Supplement: koac348_Supplementary_Data [file koac348_supplementary_data.zip]

Archive with 3 entries (3 files):
- tpc.22.00954Author_Revisions_Checklist.pdf
- tpc.22.00954Supplemental Data Set S1 statistical analyses.xlsx
- TPC2022RA00954DR1_Supplemental Figures 13 Table 1.pdf
