# Supplementary material for: Producing fast and active Rubisco in tobacco to enhance photosynthesis
Source: Plant Cell. 2022 Dec 6;35(2):795–807. doi: 10.1093/plcell/koac348 (PMC9940876; doi:10.1093/plcell/koac348)
Supplement: koac348_Supplementary_Data [file koac348_supplementary_data.zip › tpc.22.00954Supplemental Data Set S1 statistical analyses.xlsx]

## Sheet: statistical analyses
Supplemental Data, Chen et al. (2022)
Supplemental Data Set S1 statistical analyses
				SS=Sum of squares; df=degrees of freedom; MS=Mean Squares
	Rubisco content (CABP)
	TobHnLS1 vs WT				SS	df	MS	F	P-value
				Between groups	23.068	1	23.068	1170.49	4.35455e-06
				Within groups	0.0788315	4	0.0197079
				Total	23.1468	5
	TobHnLS2 vs WT				SS	df	MS	F	P-value
				Between groups	23.2559	1	23.2559	1177.34	4.30419e-06
				Within groups	0.0790117	4	0.0197529
				Total	23.335	5
	Rubisco content (Immunoblotting)
	TobHnLS1 vs WT				SS	df	MS	F	P-value
				Between groups	12.615	1	12.615	9.59847	0.00286501
				Within groups	5.25709	4	1.31427
				Total	17.8721	5
	TobHnLS2 vs WT				SS	df	MS	F	P-value
				Between groups	14.8838	1	14.8838	11.9517	0.00588561
				Within groups	4.9813	4	1.24533
				Total	19.8651	5
	Initial activities
	TobHnLS1 vs WT				SS	df	MS	F	P-value
				Between groups	0.0296892	1	0.0296892	6.7633	0.00900807
				Within groups	0.017559	4	0.00438975
				Total	0.0472482	5
	TobHnLS2 vs WT				SS	df	MS	F	P-value
				Between groups	0.0166355	1	0.0166355	5.41097	0.00959139
				Within groups	0.0122976	4	0.0030744
				Total	0.0289331	5
	Total activities
	TobHnLS1 vs WT				SS	df	MS	F	P-value
				Between groups	0.03814	1	0.03814	7.66262	0.00942682
				Within groups	0.0199097	4	0.00497741
				Total	0.0580497	5
	TobHnLS2 vs WT
					SS	df	MS	F	P-value
				Between groups	0.0583654	1	0.0583654	11.6105	0.00709169
				Within groups	0.0201078	4	0.00502695
				Total	0.0784732	5
	% Rubisco sites active
	TobHnLS1 vs WT				SS	df	MS	F	P-value
				Between groups	85.6053	1	85.6053	2.17652	0.00741603
				Within groups	157.325	4	39.3313
				Total	242.93	5
	TobHnLS2 vs WT				SS	df	MS	F	P-value
				Between groups	96.6737	1	96.6737	28.8884	0.00578875
				Within groups	13.3858	4	3.34646
				Total	110.059	5
	Soluble protein content
	TobHnLS1 vs WT				SS	df	MS	F	P-value
				Between groups	0.00836913	1	0.00836913	0.0938586	0.774612
				Within groups	0.356669	4	0.0891674
				Total	0.365039	5
	TobHnLS2 vs WT				SS	df	MS	F	P-value
				Between groups	0.012502	1	0.012502	0.175617	0.696693
				Within groups	0.284757	4	0.0711892
				Total	0.297259	5
	Chl a
	TobHnLS1 vs WT				SS	df	MS	F	P-value
				Between groups	37.5152	1	37.5152	0.22372	0.660875
				Within groups	670.753	4	167.688
				Total	708.268	5
	TobHnLS2 vs WT				SS	df	MS	F	P-value
				Between groups	232.628	1	232.628	2.48315	0.190197
				Within groups	374.73	4	93.6825
				Total	607.358	5
	Chl b
	TobHnLS1 vs WT				SS	df	MS	F	P-value
				Between groups	15.5294	1	15.5294	1.30216	0.317498
				Within groups	47.7035	4	11.9259
				Total	63.2329	5
	TobHnLS2 vs WT				SS	df	MS	F	P-value
				Between groups	10.8844	1	10.8844	1.83756	0.246723
				Within groups	23.6932	4	5.92331
				Total	34.5777	5
	Total Chl
	TobHnLS1 vs WT				SS	df	MS	F	P-value
				Between groups	4.77084	1	4.77084	0.0177911	0.900332
				Within groups	1072.64	4	268.159
				Total	1077.41	5
	TobHnLS2 vs WT				SS	df	MS	F	P-value
				Between groups	344.151	1	344.151	2.48757	0.189883
				Within groups	553.394	4	138.348
				Total	897.545	5
	Respiration
	TobHnLS1 vs WT				SS	df	MS	F	P-value
				Between groups	0.249032	1	0.249032	71.5108	0.00669726
				Within groups	0.00696489	2	0.00348244
				Total	0.255997	3
	TobHnLS2 vs WT				SS	df	MS	F	P-value
				Between groups	0.377364	1	0.377364	5.52987	0.00303371
				Within groups	0.136482	2	0.0682411
				Total	0.513847	3
	Stomatal conductance
	TobHnLS1 vs WT				SS	df	MS	F	P-value
				Between groups	5.44088e-05	1	5.44088e-05	0.254637	0.640359
				Within groups	0.00085469	4	0.000213672
				Total	0.000909098	5
	TobHnLS2 vs WT				SS	df	MS	F	P-value
				Between groups	1.2015e-09	1	1.2015e-09	6.45413e-06	0.998095
				Within groups	0.000744642	4	0.00018616
				Total	0.000744643	5
